# Supplementary material for: The effect of Bacopa monnieri on gene expression levels in SH-SY5Y human neuroblastoma cells
Source: PLoS One. 2017 Aug 23;12(8):e0182984. doi: 10.1371/journal.pone.0182984 (PMC5568221; doi:10.1371/journal.pone.0182984)
Supplement: S1 Table — (XLSX) [file pone.0182984.s001.xlsx]

## Sheet: Neuronal mRNAs
Neuronal mRNAs
Gene Name	Gene Symbol	MultiModel p-value	MultiModel Fold-Change	Properties
Cerebellin 4 Precursor	CBLN4	3.25742e-05	58.9196	i) synapse ii) synapse development
Glucose-6-Phosphate Isomerase	GPI	3.0981e-06	27.1248	i) negative regulation of neuron apoptotic process ii) neuron projection
Serum/Glucocorticoid Regulated Kinase 1	SGK1	0.000180932	-19.5881	i) neuron projection morphogenesis ii) regulation of neuronal excitability
Cholinergic Receptor Muscarinic 3	CHRM3	0.0053559	15.2505	i) axon terminus ii) postsynaptic membrane iii) acetylcholine binding iv) neuroactive ligand-receptor interaction v) G-protein coupled acetylcholine receptor signaling pathway vi) synaptic transmission, cholinergic vii) asymmetric synapse
GDNF Family Receptor Alpha 3	GFRA3	0.000347348	13.5631	i) neuron migration ii) glial cell line-derived neurotrophic factor receptor iii) axon guidance
Vesicle Associated Membrane Protein 7	VAMP7	0.026991	8.45691	i) SNARE complex ii) neuron projection iii) synapse iv) positive regulation of dendrite morphogenesis
SPARC/Osteonectin, Cwcv And Kazal Like Domains Proteoglycan 1	SPOCK1	4.96376e-13	7.82295	i) node of Ranvier ii) calcium ion binding iii) neuron migration iv) negative regulation of neuron projection development v) central nervous system neuron differentiation vi) neurogenesis vii) neuromuscular junction viii) postsynaptic density
GNAS Complex Locus	GNAS	0.0156377	7.2773	i) glutamatergic synapse ii) serotonergic synapse iii) dopaminergic synapse iv) long-term depression
Neural EGFL Like 1	NELL1	0.00428226	7.22064	i) calcium ion binding ii) nervous system development
Potassium Voltage-Gated Channel Subfamily H Member 1	KCNH1	5.68339e-07	6.97958	i) voltage-gated potassium channel complex ii) presynaptic membrane iii) neuronal cell body iv) dendrite, axolemma, presynaptic membrane, neuronal cell body
Leucine Rich Repeat Neuronal 3	LRRN3	9.93478e-05	-6.63777	i) positive regulation of synapse assembly
Sortilin Related VPS10 Domain Containing Receptor 3	SORCS3	0.0465869	5.99247	i) neuronal postsynaptic density ii) neuropeptide signaling pathway iii) learning and memory iv) neurotrophin TRK receptor signaling pathway v) regulation of long term synaptic depression
Inhibitor Of DNA Binding 4, HLH Protein	ID4	0.000205094	-5.96469	i) neuroblast proliferation ii) hippocampus development iii) cerebral cortex neuron differentiation iv) central nervous system myelination v) negative regulation of neuron differentiation
Plexin A2	PLXNA2	1.46417e-26	-5.81887	i) branchiomotor neuron axon guidance ii) neural tube development iii) cerebellar granule cell precursor tangential migration iv) regulation of axon extension involved in axon guidance v) semaphorin-plexin signaling pathway involved in axon guidance
Cut Like Homeobox 2	CUX2	1.77912e-11	-5.40012	i) short-term memory ii) positive regulation of dendrite morphogenesis iii) cognition iv) positive regulation of synapse assembly v) positive regulation of dendritic spine morphogenesis vi) positive regulation of excitatory postsynaptic potential
Cholinergic Receptor Muscarinic 1	CHRM1	0.0053559	-5.32341	i) axon terminus ii) postsynaptic membrane iii) blockade of neurotransmitter release by botulinum toxin iv) neuromuscular synaptic transmission v) neuroactive ligand-receptor interaction vi) agrin in postsynaptic differentiation vii) G-protein coupled acetylcholine receptor signaling pathway viii) synaptic transmission, cholinergic
Solute Carrier Family 6 Member 2	SLC6A2	0.00165221	-5.23064	i) chemical synaptic transmission ii) monoamine transport iii) norepinephrine transport iv) dopamine uptake involved in synaptic transmission v) neuron projection vi) dopamine: sodium symporter activity
Glutamate Metabotropic Receptor 8	GRM8	0.0312397	4.98884	i) presynaptic membrane ii) regulation of synaptic transmission, glutamatergic iii) metabotropic glutamate receptor iv) glutamatergic synapse
Solute Carrier Family 6 Member 2	SLC6A2	9.40908e-05	-4.76507	i) chemical synaptic transmission ii) monoamine transport iii) norepinephrine transport iv) dopamine uptake involved in synaptic transmission v) neuron projection vi) dopamine: sodium symporter activity
Neurotrophic Receptor Tyrosine Kinase 1	NTRK1	0.0372477	-4.752	i) neuronal cell body ii) positive regulation of neuron projection development iii) axon guidance iv) learning or memory v) negative regulation of neuron apoptotic process vi) neurotrophin TRK receptor signaling pathway vii) response to axon injury viii) neurogenesis ix) positive regulation of synapse assembly x) positive regulation of synaptic transmission, glutamatergic xi) axonogenesis involve…
Solute Carrier Family 6 Member 2	SLC6A2	0.000943823	-4.40616	i) chemical synaptic transmission ii) monoamine transport iii) norepinephrine transport iv) dopamine uptake involved in synaptic transmission v) neuron projection vi) dopamine: sodium symporter activity
GTP Cyclohydrolase 1	GCH1	1.46475e-10	4.31038	i) calcium ion binding ii) dopamine biosynthetic process iii) response to pain
Neuropeptide Y	NPY	9.99475e-09	4.25154	i) neuropeptide signaling pathway ii) chemical synaptic transmission iii) central nervous system neuron development iv) cerebral cortex development v) neuron projection development vi) neuropeptide hormone activity vii) neuropeptide
NDRG Family Member 2	NDRG2	0.00809652	-4.14388	i) growth cone ii) neurite outgrowth
Unc-5 Netrin Receptor B	UNC5B	2.72852e-23	-3.89978	i) anterior/posterior axon guidance ii) negative regulation of neuron apoptotic process
Potassium Voltage-Gated Channel Subfamily H Member 1	KCNH1	0.000601548	3.88436	i) voltage-gated potassium channel complex ii) presynaptic membrane iii) neuronal cell body iv) dendrite, axolemma, presynaptic membrane, neuronal cell body
Unc-5 Netrin Receptor B	UNC5B	2.48526e-12	-3.72665	i) anterior/posterior axon guidance ii) negative regulation of neuron apoptotic process
Amyloid Beta Precursor Protein Binding Family A Member 1	APBA1	0.00381563	-3.72195	i) synaptic vesicle ii) neurotransmitter secretion iii) neuron projection iv) chemical synaptic transmission v) nervous system development vi) axo-dendritic transport vii) glutamate secretion viii) gamma-aminobutyric acid secretion
Semaphorin 5A	SEMA5A	3.06543e-07	-3.71339	i) neural crest cell migration ii) diencephalon development iii) positive regulation of axon extension involved in axon guidance iv) neurogenesis
Diazepam Binding Inhibitor, Acyl-CoA Binding Protein	DBI	0.000223327	3.68216	i) long-chain fatty acyl-CoA binding ii) benzodiazepine receptor binding
Solute Carrier Family 6 Member 2	SLC6A2	0.00623719	-3.62148	i) chemical synaptic transmission ii) monoamine transport iii) norepinephrine transport iv) dopamine uptake involved in synaptic transmission v) neuron projection vi) dopamine: sodium symporter activity
Zinc Finger Protein 385A	ZNF385A	0.0456163	-3.56869	i) neuronal cell body ii) learning and memory iii) neuronal cell body
Glutamate Ionotropic Receptor AMPA Type Subunit 3	GRIA3	0.00184617	-3.53401	i) postsynaptic membrane ii) alpha-amion-3-hydroxy-5-methyl-4-isoxazolepopionic acid selective glutamate receptor complex iii) neuroactive ligand-receptor interaction iv) excitatory extracellular ligand-gated ion channel activity v) glutamatergic synapse vi) dopaminergic synapse vii) long-term depression
Phosphodiesterase 7B	PDE7B	0.00470901	-3.52569	i) chemical synaptic transmission ii) control cAMP-mediated neural activity
Cerebellin 2 Precursor	CBLN2	0.0362226	3.49389	i) positive regulation of synapse assembly
Tenascin R	TNR	0.00150968	-3.35417	i) neuron cell-cell adhesion ii) axon guidance iii) associative learning iv) telencephalon cell migration v) negative regulation of axon extension involved in regeneration vi) regulation of neurogenesis vii) positive and negative regulation of synaptic transmission viii) synapse organization ix) synapse organization x) positive regulation of transmission of nerve impulse xi) long-term synaptic po…
Plexin C1	PLXNC1	0.0389525	3.34472	i) branchiomotor neuron axon guidance ii) cerebellar granule cell precursor tangential migration iii) regulation of axon extension involved in axon guidance iv) semaphorin-plexin signaling pathway involved in axon guidance
Seizure Related 6 Homolog	SEZ6	0.0320312	-3.26856	i) apical dendrite ii) dendritic spine iii) neuronal cell body iv) dendritic shaft v) cerebellar Purkinje cell layer development vi) synapse maturation vii) excitatory postsynaptic potential viii) positive and negative regulation of dendrite development
Islet Cell Autoantigen 1	ICA1	2.78954e-13	3.26722	i) synaptic vesicle membrane ii) neurotransmitter transport
Synaptopodin	SYNPO	0.00118547	-3.25864	i) dendritic spine ii) perikaryon iii) postsynaptic membrane
Opioid Receptor Mu 1	OPRM1	0.0133077	-3.25445	i) dendrite cytoplasm and membrane ii) perikaryon iii) chemical synaptic transmission iv) neuropeptide signaling pathway v) positive regulation of neurogenesis vi) excitatory postsynaptic potential vii) regulation of NMDA selective glutamate receptor activity
N-Acetylated Alpha-Linked Acidic Dipeptidase 2	NAALAD2	0.037868	-3.21733	i) neurotransmitter catabolic process ii) cleaves N-acetyl-L-aspartate-L-glutamate (NAAG), a neuropeptide
Opioid Receptor Mu 1	OPRM1	0.0241445	-3.17727	i) dendrite cytoplasm and membrane ii) perikaryon iii) neuropeptide signaling pathway iv) sensory perception v) positive regulation of neurogenesis vi) neuron projection
Leucine Rich Repeat Neuronal 3	LRRN3	0.0018035	-3.15943	i) positive regulation of synapse assembly
Opioid Receptor Mu 1	OPRM1	0.0139055	-3.08533	i) dendrite cytoplasm and membrane ii) perikaryon iii) chemical synaptic transmission iv) neuropeptide signaling pathway v) positive regulation of neurogenesis vi) excitatory postsynaptic potential vii) regulation of NMDA selective glutamate receptor activity
TRAF2 And NCK Interacting Kinase	TNIK	0.0340083	3.02561	i) neurogenesis
Contactin 1	CNTN1	4.93985e-05	3.02084	i) positive regulation of neuron projection development
Protocadherin 17	PCDH17	0.00470934	-3.01487	i) calcium ion binding ii) negative regulation of synaptic transmission iii) presynaptic active zone assembly iv) regulation of synaptic vesicle clustering
GATA Binding Protein 2	GATA2	9.74104e-31	-2.928	i) neuron migration ii) ventral spinal cord interneuron differentiation iii) commitment of neuronal cell to specific neuron type in forebrain iv) central nervous system neuron development v) positive regulation of neuron differentiation vi) GABAergic neuron differentiation vii) negative regulation of neural precursor cell proliferation viii) regulation of forebrain neuron differentiation
Synaptopodin	SYNPO	0.00309484	-2.85004	i) dendritic spine ii) perikaryon iii) postsynaptic membrane
GNAS Complex Locus	GNAS	0.0371708	2.84449	i) glutamatergic synapse ii) serotonergic synapse iii) dopaminergic synapse iv) long-term depression
Semaphorin 5B	SEMA5B	0.0395904	2.81248	i) neural crest migration ii) negative regulation of axon extension involved in axon guidance iii) neuron projection guidance
Amyloid Beta Precursor Protein Binding Family A Member 1	APBA1	0.0016448	-2.74485	i) synaptic vesicle ii) neurotransmitter secretion iii) neuron projection iv) chemical synaptic transmission v) nervous system development vi) axo-dendritic transport vii) glutamate secretion viii) gamma-aminobutyric acid secretion
N-Ethylmaleimide Sensitive Factor, Vesicle Fusing ATPase	NSF	0.0435934	-2.71877	i) dendritic shaft ii) vesicle-mediated transport iii) neuronal intranuclear inclusion disease
Calcium/Calmodulin Dependent Protein Kinase II Delta	CAMK2D	0.00796227	-2.71057	i) neuromuscular junction ii) neuronal cell body iii) axon initial segment iv) neurotrophin signaling pathway v) cholinergic synapse vi) dopaminergic synapse
Chromogranin A	CHGA	8.44517e-19	2.69771	i) negative regulation of neuron cell death ii) neuroendocrine secretory proteins iii) non-competitive nicotinic cholinergic antagonist to inhibit noradrenergic neurons
Myosin X	MYO10	0.0491466	-2.65803	i) neuronal cell body ii) neuron projection
Monoamine Oxidase A	MAOA	0.0209354	-2.5922	i) neurotransmitter metabolic and catabolic process ii) neurotransmitter degradation iii) primary amine oxidase activity iv) serotonergic synapse v) dopaminergic synapse
Rabphilin 3A	RPH3A	0.000814094	-2.54658	i) synaptic vesicle membrane ii) synaptic vesicle iii) calcium ion binding iv) calcium ion-regulated exocytosis of neurotransmitter v) neuron projection vii) synaptogamine viii) regulation of calcium ion-dependent exocytosis of neurotransmitter
Contactin 1	CNTN1	6.58417e-14	2.54053	i) positive regulation of neuron projection development ii) cerebellum development iii) myelin sheath
Rabphilin 3A	RPH3A	0.00171862	-2.53479	i) synaptic vesicle membrane ii) synaptic vesicle iii) calcium ion binding iv) calcium ion-regulated exocytosis of neurotransmitter v) neuron projection vii) synaptogamine viii) regulation of calcium ion-dependent exocytosis of neurotransmitter
Adrenergic, Beta, Receptor Kinase 2	ADRBK2	4.44261e-22	-2.53444	i) glutamatergic synapse ii) morphine addition iii) beta-adrenergic receptor kinase activity
Solute Carrier Family 6 Member 8	SLC6A8	0.00937969	-2.53355	i) creatine:sodium symporter activity ii) mental retardation
Utrophin	UTRN	0.0437221	2.52269	i) postsynaptic membrane ii) agrin in postsynaptic differentiation iii) growth cone
Brain-Specific Angiogenesis Inhibitor 3	BAI3	0.00320314	2.50397	i) neuron modelling ii) regulation of dendrite morphogenesis iii) positive regulation of synapse assembly iv) maintenance of synapse structure v) synaptic cleft, postsynapse
Sortilin Related VPS10 Domain Containing Receptor 1	SORCS1	0.0474971	2.47383	i) neuropeptide signaling pathway
Sortilin Related VPS10 Domain Containing Receptor 1	SORCS1	5.85663e-05	2.44308	i) neuropeptide signaling pathway
LDL receptor Related Protein 4	LRP4	0.0193723	-2.42913	i) neuronal cell body ii) calcium ion binding iii) synaptic growth at neuromuscular junction iv) dendrite morphogenesis v) negative regulation of axonogenesis vi) synapse organization vii) positive regulation of presynaptic membrane organization
Glutamate Metabotropic Receptor 8	GRM8	0.0255907	2.41558	i) presynaptic membrane ii) regulation of synaptic transmission, glutamatergic iii) metabotropic glutamate receptor iv) glutamatergic synapse
ELAV Like RNA Binding Protein 4	ELAVL4	2.5102e-08	-2.38974	i) neuropathy ii) learning iii) dendrite morphogenesis
SPARC/Osteonectin, Cwcv And Kazal Like Domains Proteoglycan 2	SPOCK2	0.0102427	-2.35891	i) calcium ion binding ii) synapse assembly
Chromogranin A	CHGA	3.32956e-14	2.32696	i) negative regulation of neuron cell death ii) neuroendocrine secretory proteins iii) non-competitive nicotinic cholinergic antagonist to inhibit noradrenergic neurons
Ephrin A5	EFNA5	0.0352797	2.30123	i) neurotrophin TRKA, TRKB and TRKC receptor binding ii) neurogenesis iii) positive regulation of synapse assembly
SLIT And NTRK Like Family Member 6	SLITRK6	0.000368808	2.28912	i) axonogenesis ii) vestibulocochlear nerve development iii) positive regulation of synapse assembly iv) innervation
Brain Enriched Guanylate Kinase Associated	BEGAIN	0.000132224	2.20633	i) neuronal cell body ii) protein-protein interactions between synapse iii) transmission across synapse
Vesicle Associated Membrane Protein 7	VAMP7	0.024944	-2.15957	i) SNARE complex ii) neuron projection iii) synapse iv) positive regulation of dendrite morphogenesis
Neuronal Regeneration Related Protein	NREP	0.0103246	-2.14434	i) regulation of neuron differentiation
Growth Associated Protein 43	GAP43	2.44239e-06	2.13037	i) growth cone membrane ii) neuromodulin gap junction N-terminal iii) neurogenesis iv) synapse v) postsynaptic density
